# Supplementary material for: Disclosing Topographical and Chemical Patterns in Confined Films of High-Molecular-Weight Block Copolymers under Controlled Solvothermal Annealing
Source: Polymers (Basel). 2024 Jul 8;16(13):1943. doi: 10.3390/polym16131943 (PMC11243801; doi:10.3390/polym16131943)
Supplement: Supplementary file 1 [file polymers-16-01943-s001.zip]

Archive with 1 entries (1 files):
- polymers-3075307-supplementary.pdf
